# Supplementary material for: Joining smallholder farmers’ traditional knowledge with metric traits to select better varieties of Ethiopian wheat
Source: Sci Rep. 2017 Aug 22;7:9120. doi: 10.1038/s41598-017-07628-4 (PMC5567301; doi:10.1038/s41598-017-07628-4)
Supplement: Supplementary file 2 — Table S9 [file 41598_2017_7628_MOESM2_ESM.xls]

## Sheet: Sheet1
	Hagreselam			Geregera
Rank	PE varieties	Rank value	FGD varieties	PE varieties	Rank value	FGD varieties
1		10.9354	Kaben		11.425	Mirt Zer
2	Workaye	9.43597			11.0665	Dinknesh*
3	Dinknesh	9.18032			10.425	Workaye*
4	DP-214357	9.07625		Dinknesh*	10.1927
5		8.87614	Ashmolmole	DP-228753	9.06216
6	DP-222426	8.87041			8.9875	Key Knkna
7	DP-208322	8.87019		DP-236269	8.96924
8	DP-228753	8.7835		DP-204488	8.96413
9	DP-236989	8.76389		DP-222858	8.8758
10	Tossa	8.69666		Tossa	8.8743
11	DP-208167	8.69376		DP-226834A	8.83821
12	DP-222859	8.66122		DP-222408	8.78949
13	DP-222499B	8.61325		DP-222426	8.75039
14	DP-208264	8.55333		DP-236300	8.71612
15	DP-208227	8.51766		DP-208253	8.68745
16	DP-226834A	8.49779		DP-238576	8.61317
17	DP-210817B	8.47819		DP-238567	8.59569
18	DP-238137A	8.46085		DP-238540D	8.57743
19	DP-238540D	8.45964		DP-206551	8.57569
20	DP-208315	8.38616			8.5535	Tikur Snde (Shemet)
21	DP-6856B	8.37223		DP-206551B	8.5496
22	DP-210795	8.37131		DP-208173	8.54906
23	DP-222297	8.35398		DP-210813	8.54815
24	DP-213310	8.32817		DP-238552A	8.53611
25	DP-216628B	8.29194		DP-222366	8.52104
26	DP-208304	8.29126		DP-236297	8.51797
27	Boohai	8.27474		Bichena	8.51138
28		8.26015	11 B	DP-208322	8.48999
29	DP-238567	8.25239		Workaye*	8.48265
30	DP-227058	8.23933		DP-222854	8.47963
31	DP-222464	8.22411		DP-212564	8.45336
32	DP-208131A	8.19215		DP-236308	8.43994
33	DP-222434	8.17967		DP-210820A	8.43872
34	DP-208279	8.16157		DP-222736	8.42638
35	DP-226834B	8.16086		DP-210817B	8.39581
36	DP-236295	8.15382		DP-208336Bl	8.38158
37	DP-8208	8.14602		DP-222352	8.30732
38	DP-208273	8.13087		DP-231586	8.27054
39	DP-210812A	8.12548		DP-222859	8.26095
40	DP-208309	8.11569		Gerardo	8.25547
41	DP-222841	8.09501		DP-222434	8.2539
42	DP-208286	8.08951		DP-236985A	8.25382
43	DP-206551	8.06011		DP-222816B	8.25335
44	Bichena	8.04842		DP-208282	8.24397
45	DP-210823B	8.0417		DP-222730	8.23838
46	DP-206548Bl	8.03707		DP-208292	8.222
47	DP-210815	7.98307		DP-208334	8.20707
48	DP-222786	7.98102		DP-214357	8.18407
49	DP-208280	7.97824		DP-228600	8.16672
50	DP-228862	7.97776		DP-216625	8.16194
51	DP-222858	7.96738		DP-210812A	8.14886
52	DP-228600	7.96593		DP-236286	8.14835
53	DP-206666	7.95084		DP-236295	8.12529
54	DP-208281	7.94161		DP-6856A	8.10045
55	DP-208162	7.9355		DP-226357	8.09342
56	DP-208230	7.93496		DP-210801	8.07739
57	DP-222408	7.9146		DP-238504A	8.06202
58	DP-222641	7.90436		DP-208482	8.06126
59	DP-208290	7.88786		DP-248478	8.05802
60	DP-236308	7.88444		Denbi	8.04132
61	DP-214366	7.8798		DP-222499A	8.03589
62	DP-208486	7.87969		DP-8436	8.03108
63	DP-238576	7.86614		DP-236291	7.99952
64	DP-208252	7.86349		DP-208283	7.99942
65	DP-208194	7.86039		Mukiye	7.99206
66	DP-208328	7.86003		Assassa	7.98811
67	DP-238124B	7.85853		DP-226834B	7.97114
68	DP-227542	7.85775		DP-238528	7.96909
69	DP-207058	7.83617		DP-222464	7.96498
70	DP-202012	7.83233		DP-208321	7.95679
71	DP-214585	7.80526		DP-212415	7.95525
72	Hitosa	7.80135		DP-222786	7.93026
73	DP-236300	7.79588		DP-7961A	7.92882
74	DP-222655	7.78287		DP-208931	7.91386
75	Selam	7.7777		DP-213310	7.91338
76	DP-236979A	7.76232		DP-208474	7.90214
77	DP-228771	7.75374		DP-226371	7.89378
78	Denbi	7.74195		DP-206548	7.89243
79	DP-238504C	7.74106		DP-210795	7.88676
80	DP-208221	7.73515		DP-8333A	7.88582
81	DP-212564	7.73041		DP-208151	7.8816
82	DP-222366	7.72896		DP-5578A	7.87881
83	DP-208373A	7.72701		DP-208332A	7.86772
84	DP-208288	7.72099		DP-208873	7.86685
85	DP-208262	7.71928		DP-222435	7.86672
86	DP-203889	7.71514		DP-208315	7.85549
87	Ld-357	7.70401		DP-228768	7.85167
88	DP-208474	7.68663		DP-210796	7.83282
89	DP-238121	7.67538		DP-208230	7.82968
90	DP-236296	7.65259		Megenagna	7.82929
91	DP-238504A	7.6455		DP-238137A	7.82848
92	DP-208184	7.64387		DP-208328	7.81908
93	DP-222499A	7.63889		DP-238570	7.8159
94	Flakit	7.61136		DP-208365	7.81084
95	DP-238546	7.60113		DP-231580	7.80822
96	DP-208336Bl	7.59751		DP-8019	7.78279
97	DP-236291	7.59627		DP-226887	7.78168
98	DP-236297	7.59627		DP-215111	7.78035
99	DP-208189	7.5896		DP-208276A	7.77314
100	DP-248478	7.58605		DP-8205	7.74335
101	DP-238117	7.58575		Mangudo	7.74294
102	Metaya	7.58308		DP-7960	7.73126
103	DP-208150	7.58216		DP-226094	7.72575
104	DP-210801	7.56265		DP-236979A	7.71256
105	DP-222813	7.56151		Flakit	7.71029
106	DP-238120	7.55978		DP-206548Bl	7.70774
107	DP-208229	7.55521		DP-208309	7.7052
108	DP-231586	7.55298		DP-222433	7.69247
109	DP-208151A	7.54887		Hitosa	7.68771
110	DP-206551A	7.5432		DP-236312A	7.68485
111	DP-208253	7.52863		DP-208150	7.67593
112	DP-222578	7.50923		DP-223257	7.67577
113	DP-222198	7.50347		DP-6856B	7.66853
114	DP-208332A	7.50173		DP-210823A	7.65706
115	DP-226826	7.50169		DP-226191	7.65165
116	DP-238504B	7.49771		DP-208194	7.64782
117	DP-208311	7.49584		DP-8034B	7.63032
118	Mangudo	7.48589		DP-227542	7.61882
119	DP-222360	7.4823		DP-208281	7.61667
120	DP-206551B	7.48142		DP-238564A	7.61516
121	DP-216472Br	7.47872		DP-222806	7.61357
122	DP-208228	7.4716		DP-238513	7.60417
123	DP-226357	7.46419		Gg2	7.5954
124	DP-236313	7.46137		DP-231597	7.59258
125	DP-206554	7.46056		DP-238132A	7.59103
126	Kilinto	7.4599		DP-208280	7.58852
127	Gg2	7.45911		DP-208234A	7.58847
128	DP-238573	7.45855		DP-222752	7.584
129	DP-212415	7.4527		DP-202012	7.58115
130	DP-208151B	7.45262		DP-222457	7.57811
131	DP-208746A	7.44946		DP-238119	7.56159
132	DP-226840	7.44474		DP-210815	7.54705
133	DP-238540C	7.42907		DP-225844	7.54175
134	DP-222730	7.4277		DP-206551A	7.5299
135	DP-214494	7.42449		DP-222542	7.51503
136	DP-208248	7.41163		DP-234513	7.51403
137	DP-222462	7.41096		DP-203889	7.49468
138	DP-238528	7.40112		Ginchi	7.4946
139	DP-222736	7.40031		DP-208264	7.48769
140	DP-228260A	7.39874		DP-228862	7.48649
141	DP-238132B	7.3951		DP-210825	7.46523
142	DP-236314A	7.38926		DP-238121	7.46141
143	DP-238531	7.38442		DP-208290	7.4591
144	DP-226876	7.38323		DP-228762	7.45786
145	DP-208312	7.37705		DP-210805A	7.45573
146	DP-208151	7.37531		Ld-357	7.44136
147	DP-8019	7.35475		DP-208278	7.43927
148	DP-238513	7.35075		DP-236309A	7.42996
149	DP-228762	7.34586		DP-238492A	7.42668
150	DP-238125	7.33998		DP-236282	7.41279
151	DP-222752	7.33792		DP-226876	7.41078
152	DP-210813	7.33293		DP-216472Br	7.40954
153	DP-238552A	7.33076		DP-222298	7.3943
154	DP-8205	7.32894		DP-222297	7.39267
155	DP-8034B	7.327		DP-208310	7.38885
156	DP-238522	7.32376		DP-208184	7.38827
157	DP-208239	7.32359		Boohai	7.38768
158	DP-236312A	7.32257		DP-208186	7.38246
159	DP-208278	7.31771		DP-214366	7.38123
160	DP-222298	7.31317		DP-208288	7.37307
161	Megenagna	7.31134		DP-210798B	7.36809
162	DP-226371	7.31074		DP-238132B	7.35769
163	Gerardo	7.30802		DP-222655	7.3495
164	DP-238540	7.30761		DP-208311	7.34203
165	DP-6856A	7.30595		DP-222554	7.33061
166	DP-222352	7.30479		DP-208215A	7.30324
167	DP-216472	7.30447		DP-222500	7.30312
168	DP-227063	7.3024		Werer	7.29448
169	DP-5578A	7.29667		DP-214502	7.29239
170	DP-208285	7.29403		Ude	7.29092
171	DP-210796	7.29333		DP-208162	7.27921
172	DP-231580	7.28788		DP-236989	7.25659
173	DP-238139	7.27687		Selam	7.24763
174	DP-208277	7.27247		DP-238139	7.2432
175	DP-222816B	7.26983		DP-222641	7.23948
176	DP-208244	7.26386		DP-214585	7.23829
177	DP-222856	7.26276		DP-216628B	7.22662
178	DP-222854	7.2559		DP-208167	7.22111
179	DP-238564A	7.25471		DP-222327B	7.21432
180	DP-228768	7.25044		DP-208320	7.21295
181	Werer	7.2447		DP-208227	7.21079
182	DP-238130	7.24409		DP-226273	7.20547
183	DP-222457	7.23959		DP-208746A	7.20489
184	Assassa	7.23247		DP-238117	7.20294
185	Mukiye	7.23052		DP-222327A	7.19261
186	Robe	7.21822		DP-226951	7.18294
187	DP-206690	7.21128		DP-208229	7.17916
188	DP-222542	7.20956		DP-214874	7.17034
189	DP-225844	7.2063		DP-206666	7.16134
190	DP-222805	7.20547		DP-238126	7.15474
191	DP-222660	7.20052		DP-208383B	7.15453
192	DP-210798B	7.20013		DP-236982	7.15272
193	DP-208282	7.19946		DP-228763A	7.14916
194	DP-226191	7.1853		DP-208136	7.14506
195	DP-222554	7.18336		DP-231524	7.12429
196	DP-204470B	7.16757		DP-236276	7.12176
197	DP-226928	7.16429			7.116	Tikur Snde (Dega)
198	DP-208482	7.16231		DP-222441A	7.10566
199	DP-238132A	7.15452		DP-210896	7.10561
200	DP-208234A	7.15181		DP-214599	7.09933
201	DP-238561	7.15146		DP-238130	7.0983
202	DP-208320	7.13307		DP-236278	7.08767
203	DP-215276	7.13274		DP-216490	7.08237
204	DP-204488	7.1158		DP-208168	7.08155
205	DP-236288	7.11451		DP-208244	7.07947
206	DP-210818	7.11272		DP-208318	7.06984
207	DP-210823C	7.1033		DP-5654	7.06559
208	DP-215411	7.10226		DP-236288	7.0518
209	DP-210823A	7.10005		DP-231591A	7.04814
210	DP-208292	7.09711		DP-208336	7.04589
211		7.09689	Meliuley	DP-238120	7.0393
212	DP-238126	7.08213		DP-222432	7.03839
213		7.07999	Gojo	DP-222360	7.03144
214	Mossobo	7.07648		DP-238507	7.02424
215	Tob-66	7.07563		DP-234514	7.00217
216	DP-228135	7.06973		DP-222623	6.99316
217	DP-7960	7.06671		DP-208262	6.98789
218	DP-229251B	7.06453		DP-208317	6.98651
219	DP-238498	7.05315		DP-222578	6.98364
220	DP-238122	7.04635		DP-208327	6.9765
221	DP-208365	7.0459		DP-231547A	6.97539
222	DP-227029	7.04256		DP-222727	6.97517
223	DP-8333A	7.03249		DP-238498	6.95812
224	DP-208161	7.0183		DP-208192	6.95794
225	DP-215268Bl	7.01721		DP-238504B	6.9458
226	Ude	7.01376		DP-206554	6.94192
227	DP-222666	7.01203		DP-208196	6.93627
228	DP-222441A	7.01134		DP-208250	6.93048
229	DP-236982	7.00304		DP-222419	6.93024
230	DP-222727	6.99389		DP-208312	6.91305
231	DP-216625	6.99072		Foka	6.90878
232	DP-222419	6.9895		DP-208189	6.90737
233	DP-226363	6.98901		DP-238492B	6.90269
234	DP-222197A	6.98735			6.9	Wusha Tirs
235	DP-208310	6.98477		DP-208486	6.89913
236	DP-210805A	6.97838		DP-238122	6.89727
237	DP-210825	6.97357		DP-229251	6.89269
238	DP-210820A	6.96919		DP-236314A	6.89214
239	DP-239081A	6.96545		Tob-66	6.87078
240	DP-214328	6.9643		DP-208273	6.86117
241	DP-5679	6.95503		DP-238124B	6.85597
242	DP-226273	6.95309		DP-238519	6.85119
243	DP-208196	6.94902		DP-227056B	6.8415
244	DP-208321	6.94218		DP-204493A	6.84083
245	DP-238119	6.94152		DP-214571	6.83943
246	DP-210896	6.93749		DP-222541	6.8274
247	DP-208173	6.93611		DP-234498	6.82455
248	DP-208250	6.93099		DP-228260A	6.81544
249	DP-234514	6.92922		DP-210823B	6.80886
250	DP-222623	6.92865		DP-238573	6.80812
251	DP-236301	6.92731		Mossobo	6.80385
252	DP-208293	6.92455		DP-238561	6.8014
253	DP-208931	6.9228		DP-236301	6.79927
254	DP-226887	6.92161		DP-229251B	6.79806
255	DP-238492A	6.91839		DP-226825	6.79349
256	DP-208215A	6.91399		DP-222841	6.78604
257	DP-216490	6.90637		DP-238516	6.76412
258		6.90028	Denda’A	DP-215411	6.7595
259	DP-212561	6.89665		DP-222499B	6.75749
260	DP-236987	6.89664		DP-208252	6.75164
261	DP-236271	6.88417			6.7455	Tiku Snde (Dawle)
262	DP-234498	6.88139		DP-208151B	6.73928
263	Ginchi	6.87861		DP-5611	6.73904
264	DP-208168	6.8703		DP-228593B	6.72525
265	DP-236269	6.85577		DP-208248	6.72336
266	DP-238519	6.85152		DP-227061	6.71406
267	DP-208318	6.84974			6.7035	Jogole
268	DP-5300	6.84049		DP-208221	6.69134
269	DP-204493A	6.83409		DP-208131A	6.6778
270	DP-222806	6.82785		DP-236313	6.67239
271	DP-208873	6.81645		DP-231573	6.66349
272	DP-216628A	6.81351		DP-222462	6.65178
273	DP-222541	6.80132		DP-226826	6.6473
274	DP-238537	6.79441		DP-222346	6.64451
275	DP-236282	6.78846		DP-226928	6.64109
276	DP-226951	6.77882		DP-210803	6.63174
277	DP-236986	6.77836		DP-222660	6.63127
278	DP-238570	6.77426		DP-210823C	6.62187
279	DP-208203A	6.77412		DP-236986	6.61907
280	DP-208136	6.77132		DP-208294	6.60773
281	DP-222440	6.7687		DP-238498Br	6.5964
282	DP-208276A	6.76439		DP-5634	6.57599
283	DP-222326	6.7527		DP-208277	6.57369
284	DP-215111	6.73702		DP-208155	6.55126
285	DP-223257	6.73589		DP-207058	6.49695
286	DP-236985A	6.73306		DP-222811	6.48794
287	DP-222500	6.72868		DP-5588	6.45534
288	DP-227061	6.72643		DP-238525B	6.44315
289	DP-238492B	6.72594		DP-208279	6.43754
290	DP-226094	6.72558		DP-222682	6.43195
291	DP-236286	6.72501		DP-208151A	6.42809
292	DP-208242	6.72062		DP-208203A	6.42455
293	Arendato	6.71211		DP-226363	6.39741
294	DP-236988	6.70981		DP-238504C	6.39233
295	DP-222537A	6.69707		DP-208373A	6.3848
296	DP-226973B	6.69402		DP-227058	6.37269
297	DP-238507	6.68742		DP-214328	6.36265
298	DP-206700	6.65641		DP-206556	6.35305
299	DP-231591A	6.65054		DP-212561	6.34158
300	DP-229251	6.64938		DP-222666	6.33567
301	DP-234513	6.6469		DP-215268Bl	6.33421
302	DP-208233	6.6457		DP-238546	6.33265
303	DP-208243	6.64363		DP-222805	6.32463
304	DP-208336	6.63331		DP-216628A	6.32112
305	DP-222332	6.63137		DP-208175	6.30597
306	DP-206518A	6.61872		Arendato	6.29459
307	DP-226825	6.61184		DP-238125	6.28667
308	DP-222855	6.61164		DP-222198	6.26559
309	DP-214599	6.60326		DP-222190	6.26188
310	DP-231524	6.59298		DP-238340	6.25117
311	DP-231547A	6.58316		DP-222440	6.24857
312	DP-214877	6.57437		DP-238531	6.24258
313	DP-222435	6.56563		DP-236988	6.21601
314	Quamy	6.55856		DP-5679	6.21547
315	DP-208283	6.55257		Quamy	6.20454
316	DP-222682	6.55161		Kilinto	6.20372
317	DP-208316	6.54438		DP-238133	6.20121
318	DP-222413	6.52594		DP-208146	6.2
319		6.51746	Shehan	DP-8214	6.19758
320	DP-8034A	6.51727		DP-238555A	6.18578
321	DP-210806B	6.50953		DP-238549	6.17834
322	DP-208780	6.49438		DP-208200	6.17301
323	DP-206548	6.4825		Robe	6.1719
324	DP-227029B	6.47998			6.1375	Borene
325	DP-238516	6.47845		DP-8208	6.13442
326	DP-210816A	6.47308		DP-222332	6.13435
327	DP-238340	6.46483			6.132	Kubsa
328	DP-228763A	6.45719		DP-228771	6.13027
329	DP-222432	6.43767		DP-8034A	6.12138
330	DP-236276	6.42485		DP-208228	6.0907
331	DP-208209	6.41866		DP-206518A	6.04601
332	DP-238133	6.41432		DP-208285	6.03839
333	DP-5611	6.39121		DP-222787B	6.03163
334	DP-208481	6.38838		DP-208286	6.00821
335	DP-238525B	6.37153		DP-214494	5.98669
336	DP-222327A	6.36963		DP-214877	5.97449
337	DP-208186	6.36386		DP-208190	5.9624
338	DP-208222	6.34968		DP-226840	5.96229
339	DP-208327	6.34861		DP-208316	5.94272
340	DP-236309A	6.32742		DP-208304	5.93722
341	DP-222787B	6.3208		DP-210806B	5.93646
342	DP-222387	6.32074		DP-214881	5.90273
343	DP-214502	6.31105		DP-210806A	5.90101
344	DP-208317	6.30485		DP-216472	5.89246
345	DP-204530	6.29338		DP-231572	5.87738
346	DP-238579	6.25623		DP-222855	5.87324
347	DP-208256	6.25623		DP-227063	5.86607
348	DP-8210A	6.24146		DP-222197A	5.86059
349	DP-202458	6.23979		DP-208243	5.853
350	DP-231597	6.22951		DP-222707A	5.84161
351	DP-208192	6.2243		DP-222326	5.82865
352	DP-208190	6.19927		DP-236296	5.81341
353	DP-222433	6.18989		DP-210818	5.81314
354	DP-208294	6.18689		Metaya	5.78879
355	DP-8151	6.17873		DP-208222	5.78061
356	DP-208383B	6.16414		DP-215276	5.77893
357	DP-236303A	6.15178		DP-208481	5.75697
358	DP-8436	6.14973		DP-222387	5.74325
359	DP-210803	6.13688		DP-231565	5.69107
360	DP-204353	6.13394		DP-236987	5.67591
361	DP-214874	6.12591		DP-228135	5.66827
362	DP-222707A	6.12432		DP-208242	5.65902
363	DP-214303	6.1109		DP-202458	5.65772
364	DP-208155	6.0825		DP-208161	5.65525
365	DP-222346	6.066		DP-208239	5.62058
366	DP-5314	6.05989		DP-5314	5.59757
367	DP-231573	6.05334		DP-204562A	5.56785
368	DP-214881	6.03916		DP-8151	5.56598
369	DP-208146	6.02785			5.551	Furno
370	DP-231565	6.02439		DP-5300	5.5454
371	DP-208200	6.00318		DP-208233	5.5326
372	DP-238549	5.98159		DP-214303	5.52657
373	DP-222780	5.97556		DP-206690	5.51092
374	DP-227009	5.9572		DP-210816A	5.49101
375	DP-5654	5.94355		DP-210821	5.48413
376	DP-214571	5.93656		DP-222537A	5.48099
377	DP-208175	5.93349		Yerer	5.45841
378	DP-204562A	5.93347		DP-208780	5.45142
379	DP-236278	5.88876		DP-222856	5.43589
380	DP-222190	5.86119		DP-204353	5.43151
381	DP-222811	5.85991			5.415	Kekeba
382	DP-231572	5.84236		DP-206700	5.40494
383	DP-206556	5.80675		DP-8210A	5.38143
384	DP-222530	5.77773		DP-204470B	5.36404
385	DP-206576	5.76616		DP-222813	5.34226
386	DP-208258	5.74526		DP-238540	5.34086
387	Yerer	5.71209			5.283	Logawshibo (Tiriticale)
388	DP-206567	5.7115		DP-227029B	5.21748
389	DP-238498Br	5.70135		DP-226894	5.19006
390	DP-236984	5.68218		DP-222530	5.16314
391	Foka	5.62979		DP-206567	5.14134
392	DP-228593B	5.56973		DP-236984	5.0957
393	DP-208334	5.54397		DP-227029	5.09375
394	DP-226839	5.53771		DP-238537	5.04407
395	DP-208188	5.53714		DP-208258	4.99182
396	DP-210806A	5.43322		DP-206576	4.98491
397	DP-210821	5.41555		DP-239081A	4.97686
398		5.39051	Snday Awelid	DP-238540C	4.91888
399	DP-222327B	5.38373		DP-208293	4.91637
400	DP-238555A	5.3542		DP-238522	4.86542
401	DP-7961A	5.35239		DP-226839	4.82462
402	DP-226973A	5.28541		DP-226973A	4.78355
403	DP-227056B	5.24341		DP-227009	4.77871
404	DP-5634	5.17379		DP-226973B	4.71486
405	DP-8214	5.13598		DP-204530	4.61295
406	DP-226894	5.09304			4.566	White Jegolle
407	DP-5588	5.08676		DP-236271	4.55744
408		4.95609	Ashmolmole Meliuley	DP-236303A	4.54847
409		4.95609	Gojomeliuley	DP-208188	4.54225
410		4.95609	Sere’A Meliuley (Chira Feres)	DP-222413	4.52981
411	DP-210816B	4.14107		DP-208209	4.45909
412		3.72014	Sielu	DP-222780	4.44904
413		2.78826	Digalo	DP-210816B	4.43027
414				DP-208256	4.41751
415					4.132	Black Wheat
416					3.849	Banie
417					3.566	Black Jegolle
418				DP-238579	3.41489
419					3.132	Lastie
420					2.849	Debenma
421					2.849	Gullo
422					2.566	Iyfetgush
423					2.283	Red Dog Teeth
424					2.283	White Dog Teeth
